# Supplementary material for: A dual genome-methylome map of clonal evolution in grapevine
Source: Genome Biol. 2026 Jul 10;27:221. doi: 10.1186/s13059-026-04184-x (PMC13352677; doi:10.1186/s13059-026-04184-x)
Supplement: Supplementary file 3 — Additional file 3: Tables S1–S11. Supplementary data tables: sequencing statistics for clone '20-13 Gm'; scaffolded pseudo-haplotype assembly metrics; gene-annotation statistics; genome-wide transposable-element content; inter-haplotype genetic variation; distribution of genomic structural states across haplotypes; per-class cross-haplotype gene assignments; Nanopore sequencing and read-mapping statistics for the 23 clones; functional annotation of exonic somatic SNPs; structural variants classified by mechanistic origin; and passport and phenotypic information for the clonal panel [file 13059_2026_4184_MOESM3_ESM.xlsx]

## Sheet: Table S1
Table S1: Sequencing statistics for clone 20-13 Gm
Sequencing Technology	Number of reads	Total length (Bp)	Average length (bp)	N50 (bp)
PacBio HiFi	3518721	45728018278	12995	15367
Oxford Nanopore Ultra-Long	68410	5697020768	83277	79495
Metrics for the raw long-read data used for de novo assembly, including read counts, total bases, and N50 read lengths for both PacBio HiFi and Oxford Nanopore Ultra-Long libraries.

## Sheet: Table S2
Table S2: Summary statistics for the two pseudo-haplotypes after scaffolding
Haplotype	Total Length (Mb)	Number of contigs	Longest (Mb)	N50 (Mb)	BUSCO	S-AQI	R-AQI
PN_1	498.6	19	36.5	26.2	0.981	97.9	99.6
PN_2	495.9	19	37.9	26.3	0.98	98.3	99
Quality metrics for the final scaffolded assembly of Haplotype 1 (PN_1) and Haplotype 2 (PN_2). Columns include total assembly size, contiguity (N50), gene-space completeness (BUSCO scores), and structural accuracy indices (CRAQ S-AQI/R-AQI).

## Sheet: Table S3
Table S3: Gene annotation statistics
Metric	PN_1	PN_2
Number of annotated protein-coding genes	34371	34294
Average exon count per transcript	4.8	4.8
Total number of exons	178021	177081
Mean gene length (bp)	4928	4916
Median gene length (bp)	2400	2405
Total gene space (bp)	169381440	168597984
Gene space as % of assembly	33.9714	33.9984
Summary of the functional annotation for both haplotypes. Includes the count of protein-coding genes, exon density, and the proportion of the genome covered by genic sequences.

## Sheet: Table S4
Table S4: TE content genome wide
TE Class/Subclass	Pseudo-haplotype 1 (bp / %)	Pseudo-haplotype 2 (bp / %)
Total TE content	223,588,792 / 44.84%	219,001,562 / 44.18%
Class I (Retrotransposons)	188,230,620 / 37.75%	182,791,128 / 36.88 %
LTR elements	166,064,283 / 33.3%	163,331,182 / 32.95%
Gypsy	68,940,657 / 13.83%	62,454,535 / 12.6%
Copia	29,139,030 / 5.84%	29,548,983 / 5.96%
Unclassified	67,984,596 / 13.63%	71,327,664 / 14.39%
LINEs	22,166,337 / 4.45%	19,459,946 / 3.93%
Class II (DNA transposons)	26,565,946 / 5.33%	29,679,315 / 5.98%
hAT	3,478,016 / 0.7%	3,390,349 / 0.68%
Mutator	9,362,537 / 1.88%	8,862,575 / 1.79%
Helitron	5,977,697 / 1.2%	10,824,208 / 2.18%
CACTA	7,747,696 / 1.55%	6,602,183 / 1.33%
Detailed quantification of the repetitive fraction of the genome for both haplotypes. The table lists the total base pairs and genomic percentage occupied by major TE superfamilies (LTR, LINE, DNA transposons) and specific subclasses (e.g., Gypsy, Copia).

## Sheet: Table S5
Table S5: Summary of genetic variations between the two haplotypes
Variation type	Count	Length Hap 1	Length Hap 2
Aligned regions	519	450523611	445406711
Inversions	66	13875726	20458945
Translocations	276	4186621	3905396
Duplications	173	4512923	-
Duplications	596	-	4985757
Not aligned (HAP1)	805	30833156	-
Not aligned (HAP2)	1266	-	21823970
SNPs	3364506	3364506	3364506
Insertions	253287	-	28012424
Deletions	253298	27520319	-
Copygains	197	-	1151335
Copylosses	167	808804	-
Highly diverged	21739	78618972	78975524
Tandem repeats	31	14376	17732
Quantification of the heterozygosity and structural divergence between the two pseudo-haplotypes (PN_1 vs. PN_2) derived from SyRI. This includes the count and total length of SNPs, Insertions, Deletions, and complex rearrangements (Inversions, Translocations, Duplications) defining the diploid landscape.

## Sheet: Table S6
Table S6: Distribution of genomic structural states across the two haplotypes.
	PN_1		PN_2
Region Type	Size (Mb)	Percentage of the genome (%)	Size (Mb)	Percentage of the genome (%)
Heterozygous	308.91	0.6195	309.055	0.6232
Homozygous	59.98	0.1203	60.6	0.1222
Hemizygous	129.75	0.2602	126.26	0.2546
NOTAL (Unaligned)	30.83	0.0618	30.62	0.0617
HDR (≥1 kb)	74.34	0.1491	70.82	0.1428
Indels (≥1 kb)	24.59	0.0493	24.84	0.0501
Total	498.64	-	495.915	-
Summary of the three structural partitions defined in the diploid genome. Provides the total size (Mb) and percentage of the genome classified as Heterozygous, Homozygous (RoH), and Functionally Hemizygous for each haplotype.

## Sheet: Table S7
Table S7: Per-class breakdown of cross-haplotype gene assignments
Section A — Gene counts per structural class
Haplotype	Class	Total genes	In OrthoFinder orthogroup	OrthoFinder-unassigned
PN_1	Heterozygous	26001	25,507 (98.10%)	494 (1.90%)
	Homozygous	4062	4,035 (99.34%)	27 (0.66%)
	Hemizygous	4308	4,014 (93.18%)	294 (6.82%)
	Genome (PN_1 total)	34371	33,556 (97.63%)	815 (2.37%)
PN_2	Heterozygous	25946	25,379 (97.81%)	567 (2.19%)
	Homozygous	4104	4,063 (99.00%)	41 (1.00%)
	Hemizygous	4244	3,961 (93.33%)	283 (6.67%)
	Genome (PN_2 total)	34294	33,403 (97.40%)	891 (2.60%)
Section B — Cross-haplotype counterpart status
Haplotype	Class	OrthoFinder cross-hap	BLAST-recovered	Total with counterpart	Without counterpart
PN_1	Heterozygous	24,947 (95.95%)	761 (2.93%)	25,708 (98.87%)	293 (1.13%)
	Homozygous	3,928 (96.70%)	93 (2.29%)	4,021 (98.99%)	41 (1.01%)
	Hemizygous	3,348 (77.72%)	not applicable***	3,348 (77.72%)	960 (22.28%)
	Genome (PN_1)	32,223 (93.75%)	854 (2.48%)	33,077 (96.23%)	1,294 (3.76%)
PN_2	Heterozygous	24,889 (95.93%)	752 (2.90%)	25,641 (98.82%)	305 (1.18%)
	Homozygous	3,973 (96.81%)	97 (2.36%)	4,070 (99.17%)	34 (0.83%)
	Hemizygous	3,339 (78.68%)	not applicable***	3,339 (78.68%)	905 (21.32%)
	Genome (PN_2)	32,201 (93.90%)	849 (2.48%)	33,050 (96.37%)	1,244 (3.63%)
Section C — Within-haplotype paralogue status
Haplotype	Class	Has duplicated copy on same haplotype	No duplicated copy
PN_1	Heterozygous	6,249 (24.03%)	19,752 (75.97%)
	Homozygous	940 (23.14%)	3,122 (76.86%)
	Hemizygous	3,287 (76.30%)	1,021 (23.70%)
	Genome (PN_1)	10,476 (30.48%)	23,895 (69.52%)
PN_2	Heterozygous	6,116 (23.57%)	19,830 (76.43%)
	Homozygous	939 (22.88%)	3,165 (77.12%)
	Hemizygous	3,232 (76.15%)	1,012 (23.85%)
	Genome (PN_2)	10,287 (30.00%)	24,007 (70.00%)
Section A reports total gene counts and OrthoFinder orthogroup assignment rates per structural class. Section B reports cross-haplotype counterpart recovery combining OrthoFinder and BLASTp verification. Section C reports within-haplotype duplication rates per structural class.

## Sheet: Table S8
Table S8: Summary of Nanopore sequencing and read mapping statistics for 23 Pinot noir clones.
Clone	Total reads	Mapped reads	Mapping rate (%)	Average Coverage	Average Mapped Read Length (bp)
1-32	622817	610817	0.9807	28.96	23557
1-47	719948	701443	0.9743	20.58	14475
20-13-28-8	464538	449690	0.968	22.52	25003
20-16	1366522	1341709	0.9818	39.64	14855
20-19-19	727836	691762	0.9504	20.66	14599
20-20	592494	568234	0.9591	22.38	19178
20-24-3	914157	889753	0.9733	27.7	15488
20-25-2	1079588	1052869	0.9753	24.02	11453
20-27-3	1066499	1026673	0.9627	21.52	10310
2-2-13	729659	716479	0.9819	23.3	16115
2-6-41	1403762	1368332	0.9748	39.42	14320
2-9-35	675941	656400	0.9711	24.86	18688
2-9-40	957476	945537	0.9875	24.58	13051
37-1	605393	590772	0.9758	17.9	15213
4000-1	1057868	1008382	0.9532	25.2	12190
4000-3	602010	587378	0.9757	28.44	24080
4047-1	1027420	976474	0.9504	19.82	9924
404	606230	581297	0.9589	20.28	17200
Kastenholz	905438	869103	0.9599	26.72	15090
Probstei	527147	512390	0.972	20.58	19912
RC	881451	855661	0.9707	24.94	14362
S1-1	715473	694906	0.9713	30.64	21931
S1-2	2689748	2592013	0.9637	47.98	9130
Sequencing and mapping metrics for the 23 Pinot noir clones. Columns include total read count, mapped read count, mapping efficiency (%), average diploid coverage (X), and mean mapped read length.

## Sheet: Table S9
Table S9: Functional annotation of 948 somatic SNPs located within exonic regions.
Annotation Type	Predicted Impact	Count	Percentage of Exonic SNPs
missense_variant	MODERATE	575	0.6065
synonymous_variant	LOW	356	0.3755
stop_gained	HIGH	19	0.02
splice_donor_variant	HIGH	5	0.0053
splice_acceptor_variant	HIGH	5	0.0053
stop_lost	HIGH	3	0.0032
Summary of the predicted functional impact of the 948 somatic SNPs identified within exonic regions, classified by SnpEff (e.g., Missense, Synonymous, Stop Gained).

## Sheet: Table S10
Table S10: Structural variants classified by mechanistic origin.
Category	Insertions (n)	Insertions (%)	Deletions (n)	Deletions (%)
Centromeric/Satellite	538	23.1	404	24.1
LTR retrotransposons	364	15.7	102	6.1
DNA transposons	42	1.8	14	0.8
LINEs	7	0.3	12	0.7
Tandem repeat (other)	196	8.4	506	30.2
Segmental duplication	644	27.7	323	19.3
Organellar (NUMT/NUPT)	18	0.8	3	0.2
Complex / unclassified	516	22.2	313	18.7
Total	2325	100	1677	100
Insertions and deletions are classified by sequence content into: LTR retrotransposons, DNA transposons, LINEs, centromeric/satellite repeats, non-centromeric tandem repeats, segmental duplications, organellar-derived sequences (NUMTs/NUPTs), and unclassified.

[truncated: 1 more sheets: Table S11]
